# Supplementary material for: Potyviral Helper-Component Protease: Multifaced Functions and Interactions with Host Proteins
Source: Plants (Basel). 2024 Apr 29;13(9):1236. doi: 10.3390/plants13091236 (PMC11085613; doi:10.3390/plants13091236)
Supplement: Supplementary file 1 [file plants-13-01236-s001.zip › Table S1.xlsx]

## Sheet: data
Supplement
Table S1 All proteins containing the YxVGG sequence motif that could be cleaved by HC-pro in the Viridiplantae was searched in the UniProtKB database using the PROSITE.
No.	ID	Plant protein	Sequence
1	>sp|Q8RWD9|ACBP5_ARATH (648 aa)	Acyl-CoA-binding domain-containing protein 5 (Acyl-CoA binding protein 5). [Arabidopsis thaliana (Mouse-ear cress)]	411 - 415: YiVGG
2	>sp|Q75LJ4|ACBP6_ORYSJ (656 aa)	Acyl-CoA-binding domain-containing protein 6 (Acyl-CoA binding protein 6) (OsACBP6). [Oryza sativa subsp. japonica (Rice)]	408 - 412: YiVGG
3	>sp|Q8S4Y1|ACCT2_ARATH (403 aa)	Acetyl-CoA acetyltransferase 2 (EC 2.3.1.9) (Acetoacetyl-CoA thiolase 2) (Thiolase 2) (Protein EMBRYO DEFECTIVE 1276). [Arabidopsis thaliana (Mouse-ear cress)]	383 - 387: YgVGG
4	>sp|O65797|ADS1_ARATH (305 aa)	Delta-9 acyl-lipid desaturase 1 (EC 1.14.19.-). [Arabidopsis thaliana (Mouse-ear cress)]	71 - 75: YtVGG
5	>sp|Q94K49|ALP1_ARATH (396 aa)	Protein ANTAGONIST OF LIKE HETEROCHROMATIN PROTEIN 1 (EC 3.1.-.-). [Arabidopsis thaliana (Mouse-ear cress)]	270 - 274: YvVGG
6	>sp|P43395|ATPBM_ACTDE (173 aa)	ATP synthase subunit beta, mitochondrial (EC 7.1.2.2). [Actinidia deliciosa (Kiwi)]	152 - 156: YmVGG
7	>sp|P83483|ATPBM_ARATH (556 aa)	ATP synthase subunit beta-1, mitochondrial (EC 7.1.2.2). [Arabidopsis thaliana (Mouse-ear cress)]	535 - 539: YmVGG
8	>sp|P38482|ATPBM_CHLRE (574 aa)	ATP synthase subunit beta, mitochondrial (EC 7.1.2.2). [Chlamydomonas reinhardtii (Chlamydomonas smithii)]	487 - 491: YmVGG
9	>sp|P29685|ATPBM_HEVBR (562 aa)	ATP synthase subunit beta, mitochondrial (EC 7.1.2.2). [Hevea brasiliensis (Para rubber tree) (Siphonia brasiliensis)]	541 - 545: YmVGG
10	>sp|P19023|ATPBM_MAIZE (553 aa)	ATP synthase subunit beta, mitochondrial (EC 7.1.2.2). [Zea mays (Maize)]	532 - 536: YmVGG
11	>sp|P17614|ATPBM_NICPL (560 aa)	ATP synthase subunit beta, mitochondrial (EC 7.1.2.2). [Nicotiana plumbaginifolia (Leadwort-leaved tobacco) (Tex-Mex tobacco)]	539 - 543: YmVGG
12	>sp|Q01859|ATPBM_ORYSJ (552 aa)	ATP synthase subunit beta, mitochondrial (EC 7.1.2.2). [Oryza sativa subsp. japonica (Rice)]	531 - 535: YmVGG
13	>sp|P83484|ATPBN_ARATH (556 aa)	ATP synthase subunit beta-2, mitochondrial (EC 7.1.2.2). [Arabidopsis thaliana (Mouse-ear cress)]	535 - 539: YmVGG
14	>sp|Q9C5A9|ATPBO_ARATH (559 aa)	ATP synthase subunit beta-3, mitochondrial (EC 7.1.2.2). [Arabidopsis thaliana (Mouse-ear cress)]	538 - 542: YmVGG
15	>sp|P0CB22|ATX2_ARATH (1083 aa)	Histone-lysine N-methyltransferase ATX2 (EC 2.1.1.-) (Protein SET DOMAIN GROUP 30) (Trithorax-homolog protein 2) (TRX-homolog protein 2). [Arabidopsis thaliana (Mouse-ear cress)]	873 - 877: YiVGG
16	>sp|P00303|BABL_CUCSA (96 aa)	Basic blue protein (CBP) (Cusacyanin) (Plantacyanin). [Cucumis sativus (Cucumber)]	3 - 7: YvVGG
17	>sp|F4I9T0|BCHB_ARATH (2604 aa)	BEACH domain-containing protein B (BEACH-domain homolog B). [Arabidopsis thaliana (Mouse-ear cress)]	719 - 723: YcVGG
18	>sp|Q84MA5|CAAT1_ARATH (594 aa)	Cationic amino acid transporter 1 (Amino acid transporter 1). [Arabidopsis thaliana (Mouse-ear cress)]	163 - 167: YvVGG
19	>sp|Q9SA65|CAP4_ARATH (599 aa)	Putative clathrin assembly protein At1g03050. [Arabidopsis thaliana (Mouse-ear cress)]	166 - 170: YcVGG
20	>sp|P27520|CB215_PEA (265 aa)	Chlorophyll a-b binding protein 215, chloroplastic (LHCII type II CAB-215) (LHCP). [Pisum sativum (Garden pea)]	174 - 178: YrVGG
21	>sp|P27518|CB21_GOSHI (265 aa)	Chlorophyll a-b binding protein 151, chloroplastic (LHCII type II CAB-151) (LHCP). [Gossypium hirsutum (Upland cotton) (Gossypium mexicanum)]	174 - 178: YrVGG
22	>sp|P12328|CB21_LEMGI (264 aa)	Chlorophyll a-b binding protein of LHCII type I, chloroplastic (CAB) (LHCP). [Lemna gibba (Swollen duckweed)]	173 - 177: YrVGG
23	>sp|P10049|CB21_PINTH (266 aa)	Chlorophyll a-b binding protein type I, chloroplastic (CAB) (LHCP). [Pinus thunbergii (Japanese black pine) (Pinus thunbergiana)]	175 - 179: YrVGG
24	>sp|P12332|CB21_SILLB (205 aa)	Chlorophyll a-b binding protein, chloroplastic (LHCII type I CAB) (LHCP). [Silene latifolia subsp. alba (White campion) (Lychnis alba)]	173 - 177: YrVGG
25	>sp|P15192|CB22_PINSY (150 aa)	Chlorophyll a-b binding protein type 2 member 2 (Chlorophyll a-b binding protein type II 2) (CAB) (LHCP). [Pinus sylvestris (Scotch pine)]	59 - 63: YrVGG
26	>sp|A2XJ35|CB23_ORYSI (263 aa)	Chlorophyll a-b binding protein, chloroplastic (LHCII type I CAB) (LHCP). [Oryza sativa subsp. indica (Rice)]	172 - 176: YrVGG
27	>sp|Q10HD0|CB23_ORYSJ (263 aa)	Chlorophyll a-b binding protein, chloroplastic (LHCII type I CAB) (LHCP). [Oryza sativa subsp. japonica (Rice)]	172 - 176: YrVGG
28	>sp|P27494|CB23_TOBAC (265 aa)	Chlorophyll a-b binding protein 36, chloroplastic (LHCII type I CAB-36) (LHCP). [Nicotiana tabacum (Common tobacco)]	174 - 178: YrVGG
29	>sp|P14278|CB24_SOLLC (265 aa)	Chlorophyll a-b binding protein 4, chloroplastic (LHCII type I CAB-4) (LHCP). [Solanum lycopersicum (Tomato) (Lycopersicon esculentum)]	174 - 178: YrVGG
30	>sp|P14279|CB25_SOLLC (237 aa)	Chlorophyll a-b binding protein 5, chloroplastic (LHCII type I CAB-5) (LHCP). [Solanum lycopersicum (Tomato) (Lycopersicon esculentum)]	146 - 150: YrVGG
31	>sp|P12062|CB26_PETSP (265 aa)	Chlorophyll a-b binding protein 37, chloroplastic (LHCII type I CAB-37) (LHCP). [Petunia sp. (Petunia)]	174 - 178: YrVGG
32	>sp|Q7EY72|CCZ_ORYSJ (492 aa)	Vacuolar fusion protein CCZ1 homolog. [Oryza sativa subsp. japonica (Rice)]	376 - 380: YhVGG
33	>sp|Q5JK68|CDKC2_ORYSJ (513 aa)	Cyclin-dependent kinase C-2 (CDKC;2) (EC 2.7.11.22) (EC 2.7.11.23). [Oryza sativa subsp. japonica (Rice)]	474 - 478: YgVGG
34	>sp|A8JFU2|CFA65_CHLRE (2118 aa)	Cilia- and flagella-associated protein 65. [Chlamydomonas reinhardtii (Chlamydomonas smithii)]	1753 - 1757: YgVGG
35	>sp|Q9CAA0|COB21_ARATH (920 aa)	Coatomer subunit beta'-1 (Beta'-coat protein 1) (Beta'-COP 1). [Arabidopsis thaliana (Mouse-ear cress)]	545 - 549: YcVGG
36	>sp|Q5VQ78|COB21_ORYSJ (907 aa)	Coatomer subunit beta'-1 (Beta'-coat protein 1) (Beta'-COP 1). [Oryza sativa subsp. japonica (Rice)]	546 - 550: YcVGG
37	>sp|Q9C827|COB22_ARATH (926 aa)	Coatomer subunit beta'-2 (Beta'-coat protein 2) (Beta'-COP 2). [Arabidopsis thaliana (Mouse-ear cress)]	546 - 550: YcVGG
38	>sp|Q6H8D5|COB22_ORYSJ (910 aa)	Coatomer subunit beta'-2 (Beta'-coat protein 2) (Beta'-COP 2). [Oryza sativa subsp. japonica (Rice)]	546 - 550: YcVGG
39	>sp|Q8L828|COB23_ARATH (909 aa)	Coatomer subunit beta'-3 (Beta'-coat protein 3) (Beta'-COP 3). [Arabidopsis thaliana (Mouse-ear cress)]	546 - 550: YcVGG
40	>sp|Q6H8D6|COB23_ORYSJ (910 aa)	Putative coatomer subunit beta'-3 (Beta'-coat protein 3) (Beta'-COP 3). [Oryza sativa subsp. japonica (Rice)]	546 - 550: YcVGG
41	>sp|A0A1D6LAG9|CPS1_MAIZE (564 aa)	Cysteine--tRNA ligase CPS1, chloroplastic/mitochondrial (EC 6.1.1.16) (Chloroplast synthesis protein 1) (Cysteinyl-tRNA synthetase). [Zea mays (Maize)]	200 - 204: YvVGG
42	>sp|Q52QW3|CRTS1_ONCHC (587 aa)	Prolycopene isomerase 1, chloroplastic (CrtISO1) (EC 5.2.1.13) (Carotenoid isomerase 1) (OcrtISO22). [Oncidium hybrid cultivar (Orchid)]	292 - 296: YpVGG
43	>sp|Q52QW2|CRTS2_ONCHC (587 aa)	Prolycopene isomerase 2, chloroplastic (CrtISO2) (EC 5.2.1.13) (Carotenoid isomerase 2) (OcrtISO24). [Oncidium hybrid cultivar (Orchid)]	292 - 296: YpVGG
44	>sp|Q9M9Y8|CRTSO_ARATH (595 aa)	Prolycopene isomerase, chloroplastic (CrtISO) (EC 5.2.1.13) (Carotenoid and chloroplast regulation protein 2) (Carotenoid isomerase). [Arabidopsis thaliana (Mouse-ear cress)]	300 - 304: YpVGG
45	>sp|Q2VEX9|CRTSO_DAUCA (615 aa)	Prolycopene isomerase, chloroplastic (CrtISO) (EC 5.2.1.13) (Carotenoid isomerase). [Daucus carota (Wild carrot)]	320 - 324: YpVGG
46	>sp|Q8S4R4|CRTSO_SOLLC (615 aa)	Prolycopene isomerase, chloroplastic (CrtISO) (EC 5.2.1.13) (Carotenoid isomerase) (Protein tangerine). [Solanum lycopersicum (Tomato) (Lycopersicon esculentum)]	320 - 324: YpVGG
47	>sp|Q7XD96|DCL3B_ORYSJ (1637 aa)	Endoribonuclease Dicer homolog 3b (Dicer-like protein 3b) (OsDCL3b) (EC 3.1.26.-). [Oryza sativa subsp. japonica (Rice)]	1195 - 1199: YyVGG
48	>sp|Q5Z9C8|ENL17_ORYSJ (185 aa)	Early nodulin-like protein 17 (OsENODL17) (Protein NEO-TETRAPLOID RICE FERTILITY RELATED GENE 3) (OsNRFG3). [Oryza sativa subsp. japonica (Rice)]	39 - 43: YvVGG
49	>sp|Q9LMU7|ENL22_ARATH (140 aa)	Early nodulin-like protein 22 (AtENODL22) (Phytocyanin-like protein ENODL22). [Arabidopsis thaliana (Mouse-ear cress)]	41 - 45: YiVGG
50	>sp|Q9FL81|EXP21_ARATH (262 aa)	Expansin-A21 (AtEXPA21) (Alpha-expansin-21) (At-EXP21) (AtEx21) (Ath-ExpAlpha-1.20). [Arabidopsis thaliana (Mouse-ear cress)]	186 - 190: YnVGG
51	>sp|Q9FL80|EXP22_ARATH (279 aa)	Expansin-A22 (AtEXPA22) (Alpha-expansin-22) (At-EXP22) (AtEx22) (Ath-ExpAlpha-1.15). [Arabidopsis thaliana (Mouse-ear cress)]	203 - 207: YnVGG
52	>sp|Q9FL79|EXP23_ARATH (275 aa)	Expansin-A23 (AtEXPA23) (Alpha-expansin-23) (At-EXP23) (AtEx23) (Ath-ExpAlpha-1.17). [Arabidopsis thaliana (Mouse-ear cress)]	199 - 203: YnVGG
53	>sp|Q9FL76|EXP24_ARATH (312 aa)	Expansin-A24 (AtEXPA24) (Alpha-expansin-24) (At-EXP24) (AtEx24) (Ath-ExpAlpha-1.19). [Arabidopsis thaliana (Mouse-ear cress)]	235 - 239: YnVGG
54	>sp|Q9FL77|EXP25_ARATH (276 aa)	Expansin-A25 (AtEXPA25) (Alpha-expansin-25) (At-EXP25) (AtEx25) (Ath-ExpAlpha-1.18). [Arabidopsis thaliana (Mouse-ear cress)]	200 - 204: YnVGG
55	>sp|Q9FL78|EXP26_ARATH (279 aa)	Putative expansin-A26 (AtEXPA26) (Alpha-expansin-26) (At-EXP26) (AtEx26) (Ath-ExpAlpha-1.16). [Arabidopsis thaliana (Mouse-ear cress)]	203 - 207: YnVGG
56	>sp|Q9LZY4|FB213_ARATH (488 aa)	F-box protein At3g60790. [Arabidopsis thaliana (Mouse-ear cress)]	308 - 312: YwVGG
57	>sp|Q9FK54|FB260_ARATH (379 aa)	F-box protein At5g18160. [Arabidopsis thaliana (Mouse-ear cress)]	162 - 166: YnVGG
58	>sp|Q9FM88|FBD25_ARATH (360 aa)	Putative FBD-associated F-box protein At5g56430. [Arabidopsis thaliana (Mouse-ear cress)]	142 - 146: YtVGG
59	>sp|Q9LQL4|FBK19_ARATH (393 aa)	Putative F-box/kelch-repeat protein At1g32430. [Arabidopsis thaliana (Mouse-ear cress)]	310 - 314: YvVGG
60	>sp|Q9CAG8|FBK28_ARATH (376 aa)	F-box/kelch-repeat protein At1g67480. [Arabidopsis thaliana (Mouse-ear cress)]	192 - 196: YvVGG
61	>sp|Q9SI02|FBK33_ARATH (383 aa)	F-box/kelch-repeat protein At2g22030. [Arabidopsis thaliana (Mouse-ear cress)]	132 - 136: YfVGG
62	>sp|Q1PF20|FBK34_ARATH (259 aa)	F-box/kelch-repeat protein At2g22050. [Arabidopsis thaliana (Mouse-ear cress)]	144 - 148: YfVGG
63	>sp|Q9ZW38|FBK36_ARATH (415 aa)	F-box/kelch-repeat protein At2g29600. [Arabidopsis thaliana (Mouse-ear cress)]	211 - 215: YvVGG
64	>sp|O82376|FBK38_ARATH (414 aa)	Putative F-box/kelch-repeat protein At2g29800. [Arabidopsis thaliana (Mouse-ear cress)]	165 - 169: YvVGG
65	>sp|Q9ZVC1|FBK42_ARATH (373 aa)	Putative F-box/kelch-repeat protein At2g41360. [Arabidopsis thaliana (Mouse-ear cress)]	118 - 122: YfVGG
66	>sp|Q9LM55|FBK8_ARATH (475 aa)	F-box/kelch-repeat protein At1g22040. [Arabidopsis thaliana (Mouse-ear cress)]	231 - 235: YvVGG
67	>sp|O65663|FK106_ARATH (369 aa)	Putative F-box/kelch-repeat protein At4g39760. [Arabidopsis thaliana (Mouse-ear cress)]	133 - 137: YiVGG
68	>sp|Q9LYY6|FK108_ARATH (368 aa)	Putative F-box/kelch-repeat protein At5g02995. [Arabidopsis thaliana (Mouse-ear cress)]	142 - 146: YiVGG
69	>sp|Q9LYY5|FK109_ARATH (354 aa)	Putative F-box/kelch-repeat protein At5g03000. [Arabidopsis thaliana (Mouse-ear cress)]	192 - 196: YvVGG
70	>sp|Q9FII2|FK117_ARATH (563 aa)	F-box/kelch-repeat protein At5g42350. [Arabidopsis thaliana (Mouse-ear cress)]	234 - 238: YiVGG
71	>sp|Q9FII1|FK118_ARATH (563 aa)	F-box/kelch-repeat protein At5g42360. [Arabidopsis thaliana (Mouse-ear cress)]	234 - 238: YiVGG
72	>sp|Q9FHS6|FK119_ARATH (403 aa)	F-box/kelch-repeat protein At5g43190. [Arabidopsis thaliana (Mouse-ear cress)]	293 - 297: YmVGG
73	>sp|Q8GXX4|FK133_ARATH (372 aa)	F-box/kelch-repeat protein At4g14905. [Arabidopsis thaliana (Mouse-ear cress)]	186 - 190: YvVGG
74	>sp|B8AX51|GAT15_ORYSI (277 aa)	GATA transcription factor 15 (Protein NECK LEAF 1). [Oryza sativa subsp. indica (Rice)]	233 - 237: YvVGG
75	>sp|Q6L5E5|GAT15_ORYSJ (279 aa)	GATA transcription factor 15 (OsGATA15) (Protein NECK LEAF 1). [Oryza sativa subsp. japonica (Rice)]	233 - 237: YvVGG
76	>sp|Q75HJ4|GL38_ORYSJ (225 aa)	Germin-like protein 3-8. [Oryza sativa subsp. japonica (Rice)]	168 - 172: YnVGG
77	>sp|P93217|GP2_SOLLC (629 aa)	Polygalacturonase non-catalytic subunit AroGP2. [Solanum lycopersicum (Tomato) (Lycopersicon esculentum)]	295 - 299: YgVGG
78	>sp|P93218|GP3_SOLLC (632 aa)	Polygalacturonase non-catalytic subunit AroGP3. [Solanum lycopersicum (Tomato) (Lycopersicon esculentum)]	298 - 302: YgVGG
79	>sp|A2Y3B5|GPA1_ORYSI (380 aa)	Guanine nucleotide-binding protein alpha-1 subunit (GP-alpha-1) (Protein Dwarf1). [Oryza sativa subsp. indica (Rice)]	218 - 222: YdVGG
80	>sp|Q0DJ33|GPA1_ORYSJ (380 aa)	Guanine nucleotide-binding protein alpha-1 subunit (GP-alpha-1) (Protein Daikoku dwarf) (Protein Dwarf1). [Oryza sativa subsp. japonica (Rice)]	218 - 222: YdVGG
81	>sp|A2ZI32|GT3_ORYSI (463 aa)	Probable glycosyltransferase 3 (EC 2.4.-.-). [Oryza sativa subsp. indica (Rice)]	53 - 57: YgVGG
82	>sp|Q2QXP0|GT3_ORYSJ (463 aa)	Probable glycosyltransferase 3 (OsGT3) (EC 2.4.-.-). [Oryza sativa subsp. japonica (Rice)]	53 - 57: YgVGG
83	>sp|Q9FWQ5|HAC12_ARATH (1706 aa)	Histone acetyltransferase HAC12 (EC 2.3.1.48). [Arabidopsis thaliana (Mouse-ear cress)]	989 - 993: YtVGG
84	>sp|Q9FSI9|HINB1_HORVU (147 aa)	Hordoindoline-B1 (Puroindoline-B). [Hordeum vulgare (Barley)]	21 - 25: YsVGG
85	>sp|Q9LEH8|HINB2_HORVU (147 aa)	Hordoindoline-B2 (Puroindoline-B). [Hordeum vulgare (Barley)]	21 - 25: YsVGG
86	>sp|Q9SJL2|HIP5_ARATH (386 aa)	Heavy metal-associated isoprenylated plant protein 5 (AtHIP05) (Farnesylated protein 2) (AtFP2). [Arabidopsis thaliana (Mouse-ear cress)]	342 - 346: YpVGG
87	>sp|Q9FV68|ICO5D_LIMDO (356 aa)	Icosanoyl-CoA 5-desaturase (EC 1.14.19.10) (Delta(5) acyl-CoA desaturase). [Limnanthes douglasii (Douglas' meadowfoam)]	242 - 246: YyVGG
88	>sp|Q8W4S6|INV6_ARATH (550 aa)	Beta-fructofuranosidase, insoluble isoenzyme CWINV6 (6 and 1-fructan exohydrolase) (6&1-FEH) (EC 3.2.1.80) (Cell wall beta-fructosidase 6) (Cell wall invertase 6) (AtcwINV6) (Sucrose hydrolase 6). [Arabidopsis thaliana (Mouse-ear cress)]	495 - 499: YgVGG
89	>sp|Q5EAF2|IP5PB_ARATH (334 aa)	Type IV inositol polyphosphate 5-phosphatase 11 (At5PTase11) (EC 3.1.3.36) (EC 3.1.3.86). [Arabidopsis thaliana (Mouse-ear cress)]	142 - 146: YsVGG
90	>sp|B9G434|ISOA3_ORYSJ (782 aa)	Isoamylase 3, chloroplastic (OsISA3) (EC 3.2.1.68). [Oryza sativa subsp. japonica (Rice)]	180 - 184: YrVGG
91	>sp|Q84Y01|ITPK1_MAIZE (342 aa)	Inositol-tetrakisphosphate 1-kinase 1 (ZmITPK1) (ZmIpk) (EC 2.7.1.134) (Inositol 1,3,4-trisphosphate 5/6-kinase 1) (Inositol-triphosphate 5/6-kinase 1) (Ins(1,3,4)P(3) 5/6-kinase 1) (EC 2.7.1.159) (Inositol-hexakisphosphate 5-kinase) (EC 2.7.4.21) (Low phytic acid protein 2). [Zea mays (Maize)]	200 - 204: YvVGG
92	>sp|Q0WMR0|JAL12_ARATH (459 aa)	Jacalin-related lectin 12. [Arabidopsis thaliana (Mouse-ear cress)]	31 - 35: YlVGG
93	>sp|C0SUT9|JMJ16_ARATH (1209 aa)	Putative lysine-specific demethylase JMJ16 (EC 1.14.11.-) (Jumonji domain-containing protein 16) (AtJMJ16) (Protein JUMONJI 16) (Lysine-specific histone demethylase JMJ16) ([histone H3]-trimethyl-L-lysine(4) monodemethylase JMJ16). [Arabidopsis thaliana (Mouse-ear cress)]	428 - 432: YgVGG
94	>sp|Q38932|LCYE_ARATH (524 aa)	Lycopene epsilon cyclase, chloroplastic (EC 5.5.1.18) (Protein LUTEIN DEFICIENT 2). [Arabidopsis thaliana (Mouse-ear cress)]	254 - 258: YeVGG
95	>sp|D9IL24|LCYE_ONCHC (518 aa)	Lycopene epsilon cyclase, chloroplastic (OgLCY-E) (EC 5.5.1.18). [Oncidium hybrid cultivar (Orchid)]	243 - 247: YeVGG
96	>sp|Q9LSL5|LRK92_ARATH (675 aa)	L-type lectin-domain containing receptor kinase IX.2 (LecRK-IX.2) (EC 2.7.11.1). [Arabidopsis thaliana (Mouse-ear cress)]	132 - 136: YsVGG
97	>sp|Q9LHL3|LRP6C_ARATH (455 aa)	La-related protein 6C (AtLARP6c). [Arabidopsis thaliana (Mouse-ear cress)]	393 - 397: YaVGG
98	>sp|Q8GYN9|MENB_ARATH (337 aa)	1,4-dihydroxy-2-naphthoyl-CoA synthase, peroxisomal (DHNS) (EC 4.1.3.36) (Enoyl-CoA hydratase/isomerase D) (ECHID) (Naphthoate synthase). [Arabidopsis thaliana (Mouse-ear cress)]	181 - 185: YaVGG
99	>sp|P00304|MPAA3_AMBEL (101 aa)	Pollen allergen Amb a 3 (Allergen Amb a III) (Allergen Ra3) (allergen Amb a 3). [Ambrosia artemisiifolia var. elatior (Short ragweed) (Ambrosia elatior)]	4 - 8: YlVGG
100	>sp|Q9STL9|MRF4_ARATH (633 aa)	MA3 DOMAIN-CONTAINING TRANSLATION REGULATORY FACTOR 4 (MA3 domain-containing protein 7). [Arabidopsis thaliana (Mouse-ear cress)]	526 - 530: YeVGG
101	>sp|Q02917|NO552_SOYBN (187 aa)	Early nodulin-55-2 (N-55-2) (Nodulin-315). [Glycine max (Soybean) (Glycine hispida)]	29 - 33: YvVGG
102	>sp|Q8RY23|NSH3_ARATH (890 aa)	Nucleoside hydrolase 3 (Adenosine nucleosidase) (EC 3.2.2.7) (Inosine nucleosidase) (EC 3.2.2.2) (Purine nucleosidase) (EC 3.2.2.1). [Arabidopsis thaliana (Mouse-ear cress)]	695 - 699: YiVGG
103	>sp|F4JZJ2|NSH4_ARATH (550 aa)	Nucleoside hydrolase 4 (EC 3.2.2.-). [Arabidopsis thaliana (Mouse-ear cress)]	346 - 350: YiVGG
104	>sp|Q70G58|NTRC_ORYSJ (515 aa)	Thioredoxin reductase NTRC (EC 1.8.1.9) (NADPH-dependent thioredoxin reductase C) (OsNTRC). [Oryza sativa subsp. japonica (Rice)]	101 - 105: YqVGG
105	>sp|A9L9E4|NU5C_LEMMI (742 aa)	NAD(P)H-quinone oxidoreductase subunit 5, chloroplastic (EC 7.1.1.-) (NAD(P)H dehydrogenase subunit 5) (NADH-plastoquinone oxidoreductase subunit 5). [Lemna minor (Common duckweed)]	713 - 717: YlVGG
106	>sp|P0DKL2|OP10_MAIZE (1059 aa)	Protein OPAQUE10. [Zea mays (Maize)]	210 - 214: YvVGG
107	>sp|Q9T010|P2C54_ARATH (295 aa)	Probable protein phosphatase 2C 54 (AtPP2C54) (EC 3.1.3.16). [Arabidopsis thaliana (Mouse-ear cress)]	29 - 33: YtVGG
108	>sp|A0A0P0XM10|PAO6_ORYSJ (496 aa)	Polyamine oxidase 6 (OsPAO6) (EC 1.5.3.-) (Polyamine oxidase B). [Oryza sativa subsp. japonica (Rice)]	489 - 493: YnVGG
109	>sp|Q9LD13|PILR2_THUPL (312 aa)	Bifunctional pinoresinol-lariciresinol reductase 2 (PLR-Tp2) ((+)-lariciresinol reductase) (EC 1.23.1.2) ((+)-pinoresinol reductase) (EC 1.23.1.1) ((-)-pinoresinol reductase) (EC 1.23.1.3). [Thuja plicata (Western red-cedar) (Giant arborvitae)]	163 - 167: YlVGG
110	>sp|Q9LD12|PILR4_THUPL (312 aa)	Bifunctional pinoresinol-lariciresinol reductase (PLR-TP4) ((+)-lariciresinol reductase) (EC 1.23.1.2) ((+)-pinoresinol reductase) (EC 1.23.1.1). [Thuja plicata (Western red-cedar) (Giant arborvitae)]	163 - 167: YlVGG
111	>sp|P40973|PLY_LILLO (434 aa)	Pectate lyase (EC 4.2.2.2). [Lilium longiflorum (Trumpet lily)]	334 - 338: YaVGG
112	>sp|Q9SR82|PP219_ARATH (685 aa)	Putative pentatricopeptide repeat-containing protein At3g08820. [Arabidopsis thaliana (Mouse-ear cress)]	526 - 530: YsVGG
113	>sp|Q06355|PPOB_SOLTU (588 aa)	Catechol oxidase B, chloroplastic (EC 1.10.3.1) (Polyphenol oxidase) (PPO). [Solanum tuberosum (Potato)]	188 - 192: YkVGG
114	>sp|Q08307|PPOE_SOLLC (587 aa)	Polyphenol oxidase E, chloroplastic (PPO) (EC 1.10.3.1) (Catechol oxidase). [Solanum lycopersicum (Tomato) (Lycopersicon esculentum)]	187 - 191: YkVGG
115	>sp|Q680Z7|PPR24_ARATH (504 aa)	Pentatricopeptide repeat-containing protein At1g09220, mitochondrial. [Arabidopsis thaliana (Mouse-ear cress)]	168 - 172: YlVGG
116	>sp|Q1H5E9|PRDA1_ARATH (397 aa)	Protein PEP-RELATED DEVELOPMENT ARRESTED 1, chloroplastic (AtPRDA1). [Arabidopsis thaliana (Mouse-ear cress)]	55 - 59: YeVGG
117	>sp|O81778|REM9_ARATH (461 aa)	B3 domain-containing protein REM9 (Auxin response factor 23) (Protein REPRODUCTIVE MERISTEM 9). [Arabidopsis thaliana (Mouse-ear cress)]	205 - 209: YlVGG
118	>sp|Q9LVT8|RGGC_ARATH (357 aa)	RGG repeats nuclear RNA binding protein C. [Arabidopsis thaliana (Mouse-ear cress)]	122 - 126: YrVGG
119	>sp|Q9M3B4|RID3_ARATH (438 aa)	Protein ROOT INITIATION DEFECTIVE 3 (Root initiation defective 3 protein) (WD-40 repeat-containing protein RID3). [Arabidopsis thaliana (Mouse-ear cress)]	92 - 96: YlVGG
120	>sp|Q5SD18|RK16_HUPLU (142 aa)	Large ribosomal subunit protein uL16c (50S ribosomal protein L16, chloroplastic). [Huperzia lucidula (Shining clubmoss) (Lycopodium lucidulum)]	104 - 108: YeVGG
121	>sp|Q9ZST0|RK5_ORYSJ (279 aa)	Large ribosomal subunit protein uL5c (50S ribosomal protein L5, chloroplastic). [Oryza sativa subsp. japonica (Rice)]	217 - 221: YeVGG
122	>sp|Q06FN2|RPAL1_PELHO (574 aa)	Putative DNA-directed RNA polymerase subunit alpha-like 1 (Putative PEP 1) (EC 2.7.7.6) (Putative plastid-encoded RNA polymerase subunit alpha 1) (Putative RNA polymerase subunit alpha 1). [Pelargonium hortorum (Common geranium) (Pelargonium inquinans x Pelargonium zonale)]	272 - 276: YmVGG
123	>sp|Q06FN6|RPAL3_PELHO (365 aa)	Putative DNA-directed RNA polymerase subunit alpha-like 3 (Putative PEP 3) (EC 2.7.7.6) (Putative plastid-encoded RNA polymerase subunit alpha 3) (Putative RNA polymerase subunit alpha 3). [Pelargonium hortorum (Common geranium) (Pelargonium inquinans x Pelargonium zonale)]	279 - 283: YmVGG
124	>sp|Q5N7W3|RPN2_ORYSJ (698 aa)	Dolichyl-diphosphooligosaccharide--protein glycosyltransferase subunit 2 (Ribophorin II) (RPN-II) (Ribophorin-2). [Oryza sativa subsp. japonica (Rice)]	141 - 145: YsVGG
125	>sp|V9M2S5|RPV1_VITRO (1398 aa)	Disease resistance protein RPV1 (NAD(+) hydrolase RPV1) (EC 3.2.2.6) (Resistance to Plasmopara viticola protein) (MrRVP1). [Vitis rotundifolia (Muscadine grape)]	223 - 227: YgVGG
126	>sp|F4JY37|RUK_ARATH (1366 aa)	Serine/threonine-protein kinase RUNKEL (Protein EMBRYO DEFECTIVE 3013) (Protein RUNKEL) (EC 2.7.11.1). [Arabidopsis thaliana (Mouse-ear cress)]	77 - 81: YcVGG
127	>sp|V9M398|RUN1_VITRO (1331 aa)	Disease resistance protein RUN1 (NAD(+) hydrolase RUN1) (EC 3.2.2.6) (NADP(+) hydrolase RUN1) (EC 3.2.2.-) (Resistance to Uncinula necator protein) (MrRUN1). [Vitis rotundifolia (Muscadine grape)]	228 - 232: YgVGG
128	>sp|Q96328|SAC8_ARATH (588 aa)	Phosphoinositide phosphatase SAC8 (AtSAC8) (EC 3.1.3.-) (Protein SUPPRESSOR OF ACTIN 1A) (AtSAC1a) (Protein SUPPRESSOR OF ACTIN 8) (Putative transmembrane protein G5p) (AtG5) (SAC domain protein 8) (SAC1-like protein AtSAC1a). [Arabidopsis thaliana (Mouse-ear cress)]	65 - 69: YgVGG
129	>sp|Q7XJM8|SCL27_ARATH (640 aa)	Scarecrow-like protein 27 (AtSCL27) (GRAS family protein 14) (AtGRAS-14). [Arabidopsis thaliana (Mouse-ear cress)]	44 - 48: YvVGG
130	>sp|Q9FSV7|SST_FESAR (654 aa)	Sucrose:sucrose 1-fructosyltransferase (EC 2.4.1.99) (Sucrose 1(F)-fructosyltransferase) (Sucrose:sucrose 1(F)-beta-D-fructosyltransferase). [Festuca arundinacea (Tall fescue) (Schedonorus arundinaceus)]	323 - 327: YpVGG
131	>sp|Q9LYL3|SYCC1_ARATH (489 aa)	Cysteine--tRNA ligase 1, cytoplasmic (EC 6.1.1.16) (Cysteinyl-tRNA synthetase) (CysRS). [Arabidopsis thaliana (Mouse-ear cress)]	140 - 144: YaVGG
132	>sp|A2XSX6|TIF9_ORYSI (188 aa)	Protein TIFY 9. [Oryza sativa subsp. indica (Rice)]	159 - 163: YqVGG
133	>sp|Q7XV97|TIF9_ORYSJ (188 aa)	Protein TIFY 9 (OsTIFY9) (Jasmonate ZIM domain-containing protein 5) (OsJAZ5) (OsJAZ11). [Oryza sativa subsp. japonica (Rice)]	159 - 163: YqVGG
134	>sp|A7M6E7|TM1R_SOLLC (754 aa)	ToMV resistance protein Tm-1(GCR237) (Disease resistance protein Tm-1) (Protein p80(GCR237)). [Solanum lycopersicum (Tomato) (Lycopersicon esculentum)]	276 - 280: YvVGG
135	>sp|A7M6E8|TM1S_SOLLC (754 aa)	ToMV susceptible protein tm-1(GCR26) (Disease susceptible protein tm-1) (Protein p80(GCR26)). [Solanum lycopersicum (Tomato) (Lycopersicon esculentum)]	276 - 280: YvVGG
136	>sp|Q6S5G3|TOC90_ARATH (793 aa)	Translocase of chloroplast 90, chloroplastic (AtToc90) (EC 3.6.5.-) (90 kDa chloroplast outer envelope protein) (Plastid protein import 4). [Arabidopsis thaliana (Mouse-ear cress)]	648 - 652: YyVGG
137	>sp|A0A1C7AAN2|TPS10_TRIWF (815 aa)	(-)-kolavenyl diphosphate synthase TPS10, chloroplastic (EC 5.5.1.28) (Terpene synthase 10) (TwTPS10). [Tripterygium wilfordii (Thunder God vine)]	552 - 556: YnVGG
138	>sp|Q9FI27|TPS20_ARATH (575 aa)	Inactive terpenoid synthase 20, chloroplastic (AtTPS20). [Arabidopsis thaliana (Mouse-ear cress)]	207 - 211: YfVGG
139	>sp|Q8H4D4|TYW23_ORYSJ (1043 aa)	tRNA wybutosine-synthesizing protein 2/3/4 [Includes: tRNA wybutosine-synthesizing protein 3 homolog (tRNA-yW-synthesizing protein 3) (EC 2.1.1.282) (tRNA(Phe) 7-((3-amino-3-carboxypropyl)-4-demethylwyosine(37)-N(4))-methyltransferase); tRNA wybutosine-synthesizing protein 2 homolog (tRNA-yW-synthesizing protein 2) (EC 2.5.1.114) (tRNA(Phe) (4-demethylwyosine(37)-C(7)) aminocarboxypropyltransfera…	362 - 366: YvVGG
140	>sp|P42849|UMEC_ARMRU (115 aa)	Umecyanin (UMC). [Armoracia rusticana (Horseradish) (Armoracia laphatifolia)]	3 - 7: YdVGG
141	>sp|Q6ERE5|VIT2_ORYSJ (246 aa)	Vacuolar iron transporter 2 (OsVIT2). [Oryza sativa subsp. japonica (Rice)]	171 - 175: YvVGG
142	>sp|Q9SYM0|VTE6_ARATH (333 aa)	Protein VTE6, chloroplastic (Phytyl-P kinase) (EC 2.7.4.-) (Vitamin E deficient 6). [Arabidopsis thaliana (Mouse-ear cress)]	187 - 191: YqVGG
143	>sp|Q9ZUS1|WTR13_ARATH (380 aa)	WAT1-related protein At2g37460. [Arabidopsis thaliana (Mouse-ear cress)]	268 - 272: YyVGG
144	>sp|Q9SXB3|Y1112_ARATH (820 aa)	G-type lectin S-receptor-like serine/threonine-protein kinase At1g11280 (EC 2.7.11.1). [Arabidopsis thaliana (Mouse-ear cress)]	411 - 415: YsVGG
145	>sp|C0LGP4|Y3475_ARATH (1010 aa)	Probable LRR receptor-like serine/threonine-protein kinase At3g47570 (EC 2.7.11.1). [Arabidopsis thaliana (Mouse-ear cress)]	892 - 896: YgVGG
